# Supplementary material for: Shock propagation channels behind the global economic contagion network. The role of economic sectors and the direction of trade
Source: PLoS One. 2021 Oct 20;16(10):e0258309. doi: 10.1371/journal.pone.0258309 (PMC8528308; doi:10.1371/journal.pone.0258309)
Supplement: S2 Table — This table contains additional information on the data in S1 Table together with a short description of the contents. (CSV) [file pone.0258309.s003.csv]

Year_TW	ID of time windows from 1 to 42. See more details: TimewindowID.		Country ID	ISO		TimewindowID	From	To
countrypair	ID of country-pairs from 1 to 1722.		1	ARG		1	1996-Q3	2009-Q2
From_ID	Initial country ID. See more details: Country ID.		2	AUS		2	1996-Q4	2009-Q3
To_ID	Target country ID. See more details: Country ID.		3	AUT		3	1997-Q1	2009-Q4
GDPPC	Elements of the directed, binary contagion network.		4	BEL		4	1997-Q2	2010-Q1
GDP_to	GDP of the target country from OECD database (nominal GDP in USD)		5	BGR		5	1997-Q3	2010-Q2
Popi	Population of initial country (million)		6	BRA		6	1997-Q4	2010-Q3
Popj	Population of target country (million)		7	CAN		7	1998-Q1	2010-Q4
GDPCapi	GDP Capita of the initial country (thousand USD)		8	CHE		8	1998-Q2	2011-Q1
GDPCapj	GDP Capita of the target country (thousand USD)		9	CHL		9	1998-Q3	2011-Q2
Exp0i - Exp9i	The export value from country i to country j in each sector (0-9)		10	CZE		10	1998-Q4	2011-Q3
Imp0i -Imp9i	The import value from country i to country j in each sector (0-9)		11	DEU		11	1999-Q1	2011-Q4
Imp0j-Imp9j	The import value from country j to country i in each sector (0-9)		12	DNK		12	1999-Q2	2012-Q1
Exp0j-Exp9j	The export value from country j to country i in each sector (0-9)		13	ESP		13	1999-Q3	2012-Q2
Exp_i	The total export value from country i to country j		14	EST		14	1999-Q4	2012-Q3
Exp_j	The total export value from country j to country i in each sector (0-9)		15	FIN		15	2000-Q1	2012-Q4
Imp_i	The total import value from country i to country j in each sector (0-9)		16	FRA		16	2000-Q2	2013-Q1
Imp_j	The total import value from country j to country i in each sector (0-9)		17	GBR		17	2000-Q3	2013-Q2
down	average trade volume from country 𝑖 to country 𝑗 divided by the GDP of country 𝑗		18	GRC		18	2000-Q4	2013-Q3
up	average trade volume from country j to country i divided by the GDP of country 𝑗		19	HUN		19	2001-Q1	2013-Q4
op	the average trade volume between country 𝑖 and country 𝑗 divided by the GDP of country 𝑗		20	IDN		20	2001-Q2	2014-Q1
down0 -down9	average trade volume from country 𝑖 to country 𝑗 divided by the GDP of country 𝑗 in in each sector (0-9)		21	IND		21	2001-Q3	2014-Q2
up0-up9	average trade volume from country j to country i divided by the GDP of country 𝑗 in each sector (0-9)		22	IRL		22	2001-Q4	2014-Q3
op0-op9	the average trade volume between country 𝑖 and country 𝑗 divided by the GDP of country 𝑗 in each sector (0-9)		23	ISL		23	2002-Q1	2014-Q4
			24	ISR		24	2002-Q2	2015-Q1
			25	ITA		25	2002-Q3	2015-Q2
			26	JPN		26	2002-Q4	2015-Q3
			27	KOR		27	2003-Q1	2015-Q4
			28	LTU		28	2003-Q2	2016-Q1
			29	LUX		29	2003-Q3	2016-Q2
			30	LVA		30	2003-Q4	2016-Q3
			31	MEX		31	2004-Q1	2016-Q4
			32	NLD		32	2004-Q2	2017-Q1
			33	NOR		33	2004-Q3	2017-Q2
			34	NZL		34	2004-Q4	2017-Q3
			35	POL		35	2005-Q1	2017-Q4
			36	PRT		36	2005-Q2	2018-Q1
			37	ROU		37	2005-Q3	2018-Q2
			38	SVK		38	2005-Q4	2018-Q3
			39	SVN		39	2006-Q1	2018-Q4
			40	SWE		40	2006-Q2	2019-Q1
			41	USA		41	2006-Q3	2019-Q2
			42	ZAF		42	2006-Q4	2019-Q3
